# Supplementary material for: Corybaspapillatus (Orchidaceae), a new orchid species from peninsular Thailand
Source: PhytoKeys. 2021 Oct 8;183:1–7. doi: 10.3897/phytokeys.183.71167 (PMC8520029; doi:10.3897/phytokeys.183.71167)
Supplement: XML Treatment for Corybas papillatus [file phytokeys.183.71167-treatment1.xml]

<!DOCTYPE tp:taxon-treatment
  PUBLIC "-//TaxonX//DTD Taxonomic Treatment Publishing DTD v0 20100105//EN" "tax-treatment-NSO.dtd">
<tp:taxon-treatment xmlns:tp="http://www.plazi.org/taxpub"><tp:treatment-meta><kwd-group><label>Taxon classification</label><kwd><named-content xmlns:xlink="http://www.w3.org/1999/xlink" content-type="kingdom">Plantae</named-content></kwd><kwd><named-content xmlns:xlink="http://www.w3.org/1999/xlink" content-type="order">Asparagales</named-content></kwd><kwd><named-content xmlns:xlink="http://www.w3.org/1999/xlink" content-type="family">Orchidaceae</named-content></kwd></kwd-group><mixed-citation publication-type="journal"><person-group><name><surname>Inuthai</surname><given-names>Janejaree</given-names></name><name><surname>Chantanaorrapint</surname><given-names>Sahut</given-names></name><name><surname>Poopath</surname><given-names>Manop</given-names></name><name><surname>Tetsana</surname><given-names>Naiyana</given-names></name><name><surname>Kiewbang</surname><given-names>Wittawat</given-names></name><name><surname>Suddee</surname><given-names>Somran</given-names></name></person-group><article-title><italic><tp:taxon-name><tp:taxon-name-part taxon-name-part-type="genus" reg="Corybas">Corybas</tp:taxon-name-part><tp:taxon-name-part taxon-name-part-type="species" reg="papillatus">papillatus</tp:taxon-name-part></tp:taxon-name></italic> (<tp:taxon-name><tp:taxon-name-part taxon-name-part-type="family">Orchidaceae</tp:taxon-name-part></tp:taxon-name>), a new orchid species from peninsular Thailand</article-title><source>PhytoKeys</source><day>08</day><month>10</month><year>2021</year><volume>183</volume><fpage>1</fpage><lpage>7</lpage><pub-id pub-id-type="doi">10.3897/phytokeys.183.71167</pub-id></mixed-citation></tp:treatment-meta><tp:nomenclature><tp:taxon-name>
            <object-id xmlns:xlink="http://www.w3.org/1999/xlink" content-type="arpha" xlink:type="simple">EF98AB20-DF14-505B-9220-50381FC8848E</object-id>
            <tp:taxon-name-part taxon-name-part-type="genus" reg="Corybas">Corybas</tp:taxon-name-part>
            <tp:taxon-name-part taxon-name-part-type="species" reg="papillatus">papillatus</tp:taxon-name-part>
            <object-id xmlns:xlink="http://www.w3.org/1999/xlink" content-type="ipni" xlink:type="simple">urn:lsid:ipni.org:names:77220208-1</object-id>
          </tp:taxon-name><tp:taxon-authority>Inuthai, Chantanaorr. &amp; Suddee</tp:taxon-authority><tp:taxon-status xmlns:xlink="http://www.w3.org/1999/xlink" xlink:type="simple">sp. nov.</tp:taxon-status><xref ref-type="fig" rid="F1">Figs 1</xref><xref ref-type="fig" rid="F2">, 2</xref></tp:nomenclature><tp:treatment-sec sec-type="diagnosis" id="SECID0E5DAC"><title>Diagnosis.</title><p>Similar to <italic><tp:taxon-name><tp:taxon-name-part taxon-name-part-type="genus" reg="Corybas">Corybas</tp:taxon-name-part><tp:taxon-name-part taxon-name-part-type="species" reg="villosus">villosus</tp:taxon-name-part></tp:taxon-name></italic> J. Dransf. &amp; Gord. Sm., but differs in the absence of dorsal sepal keel and the lateral sepals adnate laterally at the base to the connate petals.</p></tp:treatment-sec><tp:treatment-sec sec-type="material" id="SECID0EPEAC"><title>Type.</title><p>Thailand. Nakhon Si Thammarat province, Khao Luang National Park, near summit of Khao Luang Mt., <named-content xmlns:xlink="http://www.w3.org/1999/xlink" content-type="dwc:verbatimCoordinates" xlink:type="simple"><named-content content-type="geo-json" specific-use="{&#34;type&#34;:&#34;Point&#34;,&#34;coordinates&#34;:[99.727472,8.493556]}" id="NCID0EYEAC" xlink:type="simple">08°29'36.8"N, 099°43'38.9"E</named-content></named-content>, ca. 1,700 m alt., 4 July 2018, <italic>M. Poopath, N. Tetsana, W. Kiewbang, C. Hemrat &amp; S. Jirakorn 2201</italic> (holotype BKF!, spirit material).</p><p>Small terrestrial herb with underground tubers. <bold><italic>Tubers</italic></bold> globose or ovoid, fleshy, 3–4 mm diam. <bold><italic>Stem</italic></bold> erect, whitish-green, 5–12 mm long, 1–1.5 mm diam., with a basal sheath; stolon whitish, hairy, up to 2 cm long, 1–1.2 mm diam. <bold><italic>Foliage leaf</italic></bold> sessile, cordate, long acuminate at apex, glabrous, 6–10 mm long, 6–8 mm wide at the widest point, flat, only slightly undulate along margin, pale green with paler veins, the veins scarcely conspicuous. <bold><italic>Inflorescence</italic></bold> one-flowered, terminal; bract pale green, lanceolate-triangular, long acuminate, 5–6 mm long, recurved. <bold><italic>Flower</italic></bold> dark purple. <bold><italic>Dorsal sepal</italic></bold> purplish, erect below, then strongly curved above, hooded and clasping labellum throughout its length, spathulate, ca. 15 mm long, 8–10 mm wide, rounded at apex, apical margins denticulate, abaxial (dorsal) surface bearing irregular papillae in the upper half. <bold><italic>Lateral sepals</italic></bold> greenish-white, linear-triangular to antenna-like, ca. 25 mm long, laterally adnate to the petals in the basal ca. 1 mm. <bold><italic>Petals</italic></bold> greenish-white, connate at the base for ca. 1 mm, free above, similar to lateral sepals but shorter, ca. 22 mm long. <bold><italic>Labellum</italic></bold> differentiated into 2 parts, erect in basal half and strongly reflexed above, ca. 17 mm long in total length; the basal half with margins strongly inrolled throughout, and forming a tube with the dorsal sepal, ca. 7 mm long; the upper half reflexed and expanded, orbicular, ca. 10 mm diam., margin erose, reddish-purple excepted for a white zone just below the margins; mouth of throat very deeply V-shaped; adaxial surface bearing short hairs; spurs 2, divergent, conical, ca. 3 mm long. <bold><italic>Column</italic></bold> very short, ca. 1.5 mm long; stigma rounded, ca. 0.5 mm diam.; anther erect, smooth; pollinia not seen. <bold><italic>Ovary</italic></bold> green, glabrous, ca. 2 mm long. <bold><italic>Capsule</italic></bold> (immature) erect, ellipsoid or fusiform, 5–7 mm long, 2.5–3 mm diam. <bold><italic>Seed</italic></bold> not seen.</p></tp:treatment-sec><tp:treatment-sec sec-type="phenology" id="SECID0EIGAC"><title>Phenology.</title><p>Flowering and fruiting observed in July.</p></tp:treatment-sec><tp:treatment-sec sec-type="habitat" id="SECID0ENGAC"><title>Habitat and ecology.</title><p>The new species was found growing amongst bryophytes (Fig. <xref ref-type="fig" rid="F1">1A–C</xref>), such as <italic><tp:taxon-name><tp:taxon-name-part taxon-name-part-type="genus" reg="Acroporium">Acroporium</tp:taxon-name-part></tp:taxon-name></italic> sp., <italic><tp:taxon-name><tp:taxon-name-part taxon-name-part-type="genus" reg="Bazzania">Bazzania</tp:taxon-name-part></tp:taxon-name></italic> sp., and <italic><tp:taxon-name><tp:taxon-name-part taxon-name-part-type="genus" reg="Schistochila">Schistochila</tp:taxon-name-part><tp:taxon-name-part taxon-name-part-type="species" reg="aligera">aligera</tp:taxon-name-part></tp:taxon-name></italic> (Nees &amp; Blume) J.B. Jack &amp; Steph., on humus in shade in montane forest, ca. 1,700 m above sea level.</p><fig id="F1" position="float" orientation="portrait"><object-id xmlns:xlink="http://www.w3.org/1999/xlink" content-type="doi" xlink:type="simple">10.3897/phytokeys.183.71167.figure1</object-id><object-id xmlns:xlink="http://www.w3.org/1999/xlink" content-type="arpha" xlink:type="simple">F51CA37C-8146-589A-889F-3E68F40CCC30</object-id><label>Figure 1.</label><caption><p><italic><tp:taxon-name><tp:taxon-name-part taxon-name-part-type="genus" reg="Corybas">Corybas</tp:taxon-name-part><tp:taxon-name-part taxon-name-part-type="species" reg="papillatus">papillatus</tp:taxon-name-part></tp:taxon-name></italic> Inuthai, Chantanaorr. &amp; Suddee <bold>A, B</bold> plants in natural habitat, on humus associated with <italic><tp:taxon-name><tp:taxon-name-part taxon-name-part-type="genus" reg="Bazzania">Bazzania</tp:taxon-name-part></tp:taxon-name></italic> sp. and <italic><tp:taxon-name><tp:taxon-name-part taxon-name-part-type="genus" reg="Acroporium">Acroporium</tp:taxon-name-part></tp:taxon-name></italic> sp. <bold>C</bold> plant with immature fruit <bold>D, E</bold> flowers <bold>D</bold> front view <bold>E</bold> lateral view <bold>F</bold> immature flower <bold>G</bold> underground parts with tubers. Photographs by W. Kiewbang.</p></caption><graphic xmlns:xlink="http://www.w3.org/1999/xlink" xlink:href="phytokeys-183-001-g001.jpg" position="float" orientation="portrait" xlink:type="simple" id="oo_595910.jpg"><uri content-type="original_file" xlink:type="simple">https://binary.pensoft.net/fig/595910</uri></graphic></fig></tp:treatment-sec><tp:treatment-sec sec-type="distribution" id="SECID0EEJAC"><title>Distribution.</title><p><italic><tp:taxon-name><tp:taxon-name-part taxon-name-part-type="genus" reg="Corybas">Corybas</tp:taxon-name-part><tp:taxon-name-part taxon-name-part-type="species" reg="papillatus">papillatus</tp:taxon-name-part></tp:taxon-name></italic> is only known from the type locality (Fig. <xref ref-type="fig" rid="F3">3</xref>), however, it may also occur in other areas in peninsular Thailand with similar vegetation type.</p></tp:treatment-sec><tp:treatment-sec sec-type="etymology" id="SECID0EZJAC"><title>Etymology.</title><p>The specific epithet ‘<italic><tp:taxon-name><tp:taxon-name-part taxon-name-part-type="genus" reg="Corybas"/><tp:taxon-name-part taxon-name-part-type="species" reg="papillatus">papillatus</tp:taxon-name-part></tp:taxon-name></italic>’ alludes to occurrence of irregular papillae in upper portion of abaxial (dorsal) surface of dorsal sepal.</p></tp:treatment-sec><tp:treatment-sec sec-type="conservation status" id="SECID0EJKAC"><title>Conservation status.</title><p>We consider it likely that if a formal assessment were performed, this species would be categorized as Critically Endangered (<abbrev xmlns:xlink="http://www.w3.org/1999/xlink" xlink:title="Critically Endangered" id="ABBRID0EPKAC" xlink:type="simple">CR</abbrev> (D)) based on a preliminary risk of extinction assessment using the IUCN red list categories and criteria (<xref ref-type="bibr" rid="B6">IUCN 2019</xref>). This species is known from only four individuals from the type locality which attracts high numbers of camping tourists. Although we returned to the same locality and tried to find more specimens in 2020 it could not be found again. The species is, however, easily be overlooked in the field because of its small size.</p><fig id="F2" position="float" orientation="portrait"><object-id xmlns:xlink="http://www.w3.org/1999/xlink" content-type="doi" xlink:type="simple">10.3897/phytokeys.183.71167.figure2</object-id><object-id xmlns:xlink="http://www.w3.org/1999/xlink" content-type="arpha" xlink:type="simple">EC96C056-D777-5F89-8017-AF20FCF27C01</object-id><label>Figure 2.</label><caption><p><italic><tp:taxon-name><tp:taxon-name-part taxon-name-part-type="genus" reg="Corybas">Corybas</tp:taxon-name-part><tp:taxon-name-part taxon-name-part-type="species" reg="papillatus">papillatus</tp:taxon-name-part></tp:taxon-name></italic> Inuthai, Chantanaorr. &amp; Suddee <bold>A</bold> whole plant with flower and tubers <bold>B</bold> plant with immature flower <bold>C</bold> mature flower, lateral view <bold>D</bold> plant with immature fruit <bold>E</bold> floral bract, <bold>F, G</bold> dorsal sepal <bold>F</bold> ventral view <bold>G</bold> lateral view <bold>H</bold> lateral sepals and petals <bold>I</bold> labellum <bold>J, K</bold> column, <bold>J</bold> lateral view, <bold>K</bold> front view. Drawn by J. Inuthai.</p></caption><graphic xmlns:xlink="http://www.w3.org/1999/xlink" xlink:href="phytokeys-183-001-g002.jpg" position="float" orientation="portrait" xlink:type="simple" id="oo_595911.jpg"><uri content-type="original_file" xlink:type="simple">https://binary.pensoft.net/fig/595911</uri></graphic></fig><fig id="F3" position="float" orientation="portrait"><object-id xmlns:xlink="http://www.w3.org/1999/xlink" content-type="doi" xlink:type="simple">10.3897/phytokeys.183.71167.figure3</object-id><object-id xmlns:xlink="http://www.w3.org/1999/xlink" content-type="arpha" xlink:type="simple">BB360A4A-56AC-58E6-B35E-1464768CF35F</object-id><label>Figure 3.</label><caption><p>Type locality of <italic><tp:taxon-name><tp:taxon-name-part taxon-name-part-type="genus" reg="Corybas">Corybas</tp:taxon-name-part><tp:taxon-name-part taxon-name-part-type="species" reg="papillatus">papillatus</tp:taxon-name-part></tp:taxon-name></italic> Inuthai, Chantanaorr. &amp; Suddee (•).</p></caption><graphic xmlns:xlink="http://www.w3.org/1999/xlink" xlink:href="phytokeys-183-001-g003.jpg" position="float" orientation="portrait" xlink:type="simple" id="oo_595912.jpg"><uri content-type="original_file" xlink:type="simple">https://binary.pensoft.net/fig/595912</uri></graphic></fig></tp:treatment-sec><ref-list><ref id="B6"><mixed-citation xmlns:xlink="http://www.w3.org/1999/xlink" xlink:type="simple"><institution xlink:type="simple">IUCN</institution> (<year>2019</year>) Guidelines for using the IUCN Red List Categories and Criteria. Version 14. Prepared by Standards and Petitions Committee. <ext-link xlink:type="simple" ext-link-type="uri" xlink:href="http://www.iucnredlist.org/documents/RedListGuidelines.pdf">http://www.iucnredlist.org/documents/RedListGuidelines.pdf</ext-link></mixed-citation></ref></ref-list></tp:taxon-treatment>
